# Supplementary material for: Characterization of the Olfactory Receptor OR10H1 in Human Urinary Bladder Cancer
Source: Front Physiol. 2018 May 16;9:456. doi: 10.3389/fphys.2018.00456 (PMC5964926; doi:10.3389/fphys.2018.00456)
Supplement: TABLE S1 — Primers. [file Table_1.xlsx]

## Sheet: Tabelle1
Primer	Sequence (5'-3')
OR10H1-fwd (P1)	GGCCACGGTGTAGAGGATCTC
OR10H1-rev (P2)	TCTCTGCCTCCCGAAGAGCTG
CLD1-fwd	ATGAGGATGGCTGTCATTGG
CLD1-rev	ATTGACTGGGGTCATAGGGT
OCLD-fwd	TTTGTGGGACAAGGAACACA
OCLD-rev	TCATTCACTTTGCCATTGGA
PANX1-fwd	GGTGAGACAAGACCCAGAGC
PANX1-red	GGCATCGGACCTTACACCTA
E-Cad-fwd	ACCCCCTGTTGGTGTCTTT
E-Cad-rev	TTCGGGCTTGTTGTCATTCT
OR10H1-ex-fwd	CGGAGGGCTTCTC
OR10H1-ex-rev	GCCTTCCCCATACC
IntegrinB1-fwd	GGCTCTGCTTTGGACAGAAC
IntegrinB1-rev	ACCACGGAAACAAGGAAGTG
Connexin43-fwd	TGGATTCAGCTTGAGTGCTG
Connexin43-rev	GGTCGCTCTTTCCCTTAACC
CD44-fwd	AAGACATCTACCCCAGCAAC
CD44-rev	CCAAGATGATCAGCCATTCTGG
Claudin4-fwd	CAAGATCTCCGTGGACGCTGAACAATGG
Claudin4-rev	CAGGTACCAGTGGAGCCGTGGCACCTTA
AquaPorin3-fwd	GACAGAAGGAGCTGGTGTCC
AquaPorin3-rev	AGAGTGACAGCAAAGCCAAAG
Integrin3-fwd	CACTCTGCTGGTGGACTATACACT
Integrin3-rev	TACTTGAGGGGGCTTCCTACAT
Selectin-fwd	CGCCTGCCTCCAGACCATCTTC
Selectin-rev	CTATTCACATTCCAGAAACTCACCACAGC
IL-1α-f-fwd	CGCCAATGACTCAGAGGAAGA
IL-1α-f-rev	AGGGCGTCATTCAGGATGAA
IL-2-fwd	AACTCACCAGGATGCTCACATTTA
IL-2-rev	TCCCTGGGTCTTAAGTGAAAGTTT
IL-4-fwd	CCACGGACACAAGTGCGATA
IL-4-rev	CCCTGCAGAAGGTTTCCTTCT
IL-10-fwd	GTGATGCCCCAAGCTGAGA
IL-10-rev	CACGGCCTTGCTCTTGTTTT
IL-12p40-fwd	TGGAGTGCCAGGAGGACAGT
IL-12p40-rev	TCTTGGGTGGGTCAGGTTTG
IL-15-fwd	GGAGGCATCGTGGATGGAT
IL-15-rev	AACACAAGTAGCACTGGATGGAAA
IFNgamma-fwd	TCAGCTCTGCATCGTTTTGG
IFNgamma-rev	GTTCCATTATCCGCTACATCTGAA
TGF-β -fwd	CAGCAACAATTCCTGGCGATA
TGF-β-rev	AAGGCGAAAGCCCTCAATTT
TNF-α-fwd	TCTTCTCGAACCCCGAGTGA
TNF-α-rev	CCTCTGATGGCACCACCAG
NF-KB-fwd	CATGCCAACGCCCTCTTCGA
NF-KB-rev	TGTCCCCGTTCTCATCCTGCAC
