# Supplementary material for: Characterization of the Olfactory Receptor OR10H1 in Human Urinary Bladder Cancer
Source: Front Physiol. 2018 May 16;9:456. doi: 10.3389/fphys.2018.00456 (PMC5964926; doi:10.3389/fphys.2018.00456)
Supplement: TABLE S2 — Datasets analyzed. [file Table_2.xlsx]

## Sheet: Tabelle1
Dataset	Tissue
Fagerberg et al. 2014	bone marrow, salivary gland, spleen, thyroid, adrenal, adipose tissue, pancreas, lymph node, placenta, skin, lung, prostate, gallbladder, endometrium, bladder, colon, stomach, brain
Wu et al. 2012, Rohr et al. 2013, PRJNA228917	colon
Guo et al. 2013, PRJNA150663	bladder, bladder cancer
PRJNA63419	lymphoblasts
Beane et al. 2011, SAMN00194131	lung
Kannan et al. 2011	prostate
Illumina: PRJNA144517	breast, testes, liver, prostate
Elkon et al. 2012	fibroblasts
